# Supplementary material for: MicroRNAs Play Key Roles in Progenitor Maintenance, Proliferation, and Osteogenic Differentiation of Osteogenic Progenitor Cells in Syndromic and Nonsyndromic Craniosynostosis
Source: Int J Mol Sci. 2026 Jul 9;27(14):6140. doi: 10.3390/ijms27146140 (PMC13410375; doi:10.3390/ijms27146140)
Supplement: Supplementary file 1 [file ijms-27-06140-s001.zip]

Archive with 1 entries (1 files):
- ijms-4427830-supplementary.pdf
